# Supplementary material for: Effects of visual impairment on mobility functions in elderly: Results of Fujiwara-kyo Eye Study
Source: PLoS One. 2021 Jan 29;16(1):e0244997. doi: 10.1371/journal.pone.0244997 (PMC7845963; doi:10.1371/journal.pone.0244997)
Supplement: S1 Dataset — (XLSX) [file pone.0244997.s001.xlsx]

## Sheet: 転倒年次データ (有無のみ)_VA
age	BCVA logmar_best	Body Height (cm)	Body Weight (kg)	Mean one-leg standing time（sec）	Mean walking speeds (sec/10m)
82	0.0457575
73	0.39794
79	0
78	-0.176091	164.7	74.8	41.9	5.7
78	0	150.8	51.1	53.7	4.9
79	0	145.5	40.5		6.4
		141.6	57.5	15.9
78	0	144.8	67.8	4.5	7.4
78	-0.0791812	153.6	47	46.1	7
73	-0.176091	154.8	55.2	60	5.9
77	0.09691	159	59.7	9.4	7.1
76	-0.176091	150	52	38.6	6
80	0.30103	135.8	41.9	10	5.8
77	0	170.5	71.3	40.7	5.1
79	0	144.2	51.8	12.7	8.9
		147.9	62.8	8.4
73	0	168.4	60	60	5.9
86	-0.0791812	171.3	53.7		5
84	0	155.7	48.8	10	6.5
		147.2	43.8	4
87	0.221849	154.8	50	6.8	10.4
73	0	165.4	66.8	60	5.8
70	-0.176091	150.1	47.8	34.5	6.3
83	0	166.2	65.1		4.4
74	0.0457575	151.6	50.2	29.5	6.3
81	0	172.8	59.9	9.2	6.9
		161.7	66.7	22.4
83	0	147.6	49.2	3.2	7.8
81	0	148.8	51.9	2.7	15.8
81	0.09691	154.4	47.4	44.3	7.4
73	0.0457575	151.2	44.3	22.9	6.2
		160.4	58.2
		132.9	39.3	4.2
77	-0.176091	171.4	72.2	28.5	5.7
		157.2	57.3	30.1
78	-0.176091	158	54.8	41.9	3.8
77	0	166.8	58.5	8.7	6.1
		161.2	59.4	2.5
77	0	149.3	45.6	48	7.3
83	0	146.6	37.3	37.9	7
78	-0.0791812	157.3	69.9	26	7.2
75	0.0457575	166	74.9	60	4.9
69	0
77	0	166.4	72.8	56.7	5.8
75	-0.0791812	153.4	53.7	59.5	6.7
		140.4	45.8	60
		149.6	50.8	10.1
82	-0.176091	152.6	64.4	2.5	6.2
75	0.221849	148.4	45.1	33	5.8
77	1	146	45.4	54.1	5.3
		154.8	57.4
81	0	162	59.1	60	5.7
76	-0.0791812	155.3	45.8	60	6.1
		153.6	51.2	16.2
72	-0.176091	150.9	51.1	46.5	5.6
		160.8	57.9	14.6
79	-0.176091	160.8	56.4	60	6
		147.3	48.8	15.7
		149.4	44.4	5.4
		153.3	57.1	5.5
		159.4	51	4
		149.6	53.6	4.6
86	0	145	48.9	22.5	9.8
		137.2	49.8
83	0	148.8	43	20.7	6.5
		156.8	61.1	42
74	-0.0791812	169.1	58.7	60	6.5
80	-0.176091	152.6	45.5	16	6.4
		154.4	52.4	54.7
80	0	154.5	49.8	60	5.2
		146.2	44.5	7.8
		148.6	63.9	6
		152.8	49.5	35.3
88	0	151.3	51	7.6	8
		160.7	56.4	2.4
72	-0.0791812	145.8	52	4.5	5.2
88	0.221849	137.7	29.5	60	9.2
79	0	139.3	47.8	6.3	9.8
80	-0.0791812	149.1	54.6	6.6	7.1
77	-0.0791812	166	58.5	60	5
88	0	169	71.9	26	5.8
		146.4	49.9	5.4
71	0.09691	148.4	44.6	20.5	13.9
84	0.154902	146	45.3	8.8	7.5
88	0.154902	147.2	48.5	6	7.7
		153	46.6	14.5
		148.8	43.8	11.3
		151.6	47.5	38.1
		142.4	52.6	3.2
76	0.221849	160.6	48.8	60	4.1
83	0	169.6	55.9	49.6	4.8
76	-0.0791812	164.9	63.9	42.2	4.7
		156.8	61.5	15.7
74	-0.0791812	148.1	47.7	59.2	4.9
87	-0.0791812	158.6	48.1	18.5	6.2
75	-0.176091	157	62.6	34.1	7.1
81	0	165.2	63.5	9.9	10
77	0.09691	154.6	46.7	5.6	6.6
		151	46.3	26.7
75	0.09691	163.6	57.4	37.6	5.7
74	-0.176091	154.2	71.6	52.6	5.9
80	0.154902	151	64.1	6.1	7.7
71	-0.0791812	159.8	57.8	60	5
		139.7	67.7	22
		166.2	64.2	13.6
		158.8	74.9	10.4
76	0.09691	146.4	44.1	10	6.6
78	0.09691	163.7	63.6	42.8	7
76	0	154.5	54.4	15.3	6.9
86	0	163.2	48.2	60	7.4
		157.2	49	3.8
81	0	151.4	61.2	9.5	6.6
72	0	166.4	55.5	7.3	4.8
80	0	157	34.5	26.9	7.4
		149.8	48.9	3.3
		149.6	67.8	60
		148.6	62.7	48.2
		157.6	75.5	13
		148.4	48.1	12.9
76	0.30103	147.6	68.7	7.4	9.3
79	0.154902	148	49.7	60	6.3
81	0.09691	156.8	53.8	46	6.2
78	-0.0791812	145.9	54.8	19.2	7.6
74	-0.0791812	141.7	46.6	38.8	6
		165.4	58.5	25.3
70	-0.0791812	157.3	54.4	60	4.8
76	-0.0791812	152.3	47.7	60	5.7
87	0.30103	143.6	38	30.5	7.7
81	-0.176091	163.4	78.3	31.3	6
		170.4	62.9	27.1
78	-0.0791812	166.4	60.4	45.2	6.4
75	0	146.8	48.8	55.6	6.7
76	0.154902	145.3	45.8	5.1	6
		145.8	52.5	35.3
78	-0.0791812	148.8	54.5	10.2	8.9
79	-0.176091	146.4	48	60	5.4
		144.5	50.7	42.8
		168.4	61.7	34.4
		148	54.6
		155.3	48.7	60
83	-0.176091	171.2	63.3	26.5	5.6
83	-0.0791812	165.6	57.9	21.4	6.9
84	-0.176091	156.1	65.7	4.4	7.8
76	-0.0791812	167.5	54.6	49	5.1
		146	47.2	16.8
86	0	166.4	58.8	8	8.5
75	-0.0791812	171.9	59.5	60	5
		160.6	59.1	11.3
78	0	162	80.8	9.1	5.9
70	0	165.2	53	60	4.5
		168.4	74.4	3
80	0.0457575	144.4	48.7	31	5.6
77	0.221849	157.4	65.9	11.3	5.1
		149.4	56.4	7.1
		155.1	55.9	8
72	-0.176091	140.1	49.2	55.9	5.9
89	-0.176091	150.2	49.6	12.5	9.7
81	0.221849	164.8	66	21.4	7.4
81	0.154902	151.9	49	3.7	9.5
72	-0.0791812	160.6	62.8	60	5.4
78	0	159.4	44.7	56.2	5.4
77	-0.176091	155.8	56.3	26.3	6.1
82	0.0457575	152.5	43.5	3.1	7.4
88	-0.0791812	143.8	36.7	28	5.8
		161.3	66.3	6.6
77	0	148.8	50.4	46.3	8.3
81	0	153.4	46.6	13.8	6.2
		153.8	52.9	12.6
		157.6	59.3	17.2
		153	43	60
74	0.09691	142.3	46.9	26.3	6.2
83	-0.0791812	159.3	63	23.5	6.9
80	0.154902	169.2	66	50.4	5
76	-0.176091	147.6	41.4	60	6.3
70	0.823909	169.2	73	60	5.9
		146.4	62.3	40.5
76	-0.0791812	148	40.5	22	6.9
		173.5	53.6	4.6
75	-0.176091	168.3	74.5	50.5	5
89	0	162.4	65.9	7	21.9
72	0.221849	166.2	68	42.2	5.7
89	0	155.6	76.4	4.4	6.3
		160.4	54.2	60
75	0	164.8	45	60	5.8
		161.7	54.5	4.8
85	0	169.4	59.8	8.5	7.5
				20.6
77	-0.0791812	156.8	58.3	7.2	6.2
79	0.0457575	165.2	76.2	31.4	6.9
78	0.0457575	150.4	50.4	28.3	6.8
73	-0.0791812	148	39.1	29.1	5.4
80	-0.176091	169.4	63.5	55.9	6
		166.8	66	43.5
80	-0.176091	148.4	51.8	46.4	6.1
		148.8	52.2	22.3
80	-0.0791812	147.2	54.9	23.6	7
		150	54.7	3.8
		160.8	66.6	5.2
77	0.221849	172.8	73.1	27.8	5.4
82	0	164.6	59.2	7.5	7
79	-0.0791812	150.8	49.3	24.9	6.8
73	0.0457575	157.4	64.3	44.2	4.3
79	0.0457575	153.1	58.4	4.9	5.9
79	-0.0791812	166	56.4	3.6	9.6
		143.6	48.9	12.8
		150.8	62.1	15.2
		144.6	48.6	11.1
72	-0.176091	153.4	52.9	60	6.4
85	-0.0791812	148	49.7	7.2	7
81	0	166	66.9	22.4	5.9
78	0	149.7	52.8	29.6	6.9
		153.2	52.3	2.8
69	-0.0791812	166.8	79.4	60	4.1
		161.2	43.3	7.5
75	0.39794	166.8	63	18.5	6.2
82	0	170	60.4	4.7	6
74	0.09691	150.4	53.9	43.6	7.2
70	-0.0791812	148.2	50.6	60	9.6
77	0.221849	160.2	69.8	5.5	7.7
		170.4	51.6	32.9
77	0	164.8	66.2	59.4	4.9
		142.8	47.8
86	-0.0791812	160.4	55.5	15	14.3
		161.2	61.1	21.4
		145.7	50.9	18.7
73	0	174.6	67	60	5.5
76	-0.176091	154.4	53.7	45.8	4.6
73	-0.176091	144.8	54.1	27	5.8
86	-0.0791812	153.1	42	13.1	6.3
		147.6	52.1	52.6
73	0	167	65	60	4.6
73	0	146.5	55.5	56.5	6.3
		156.2	62.4	10.4
72	-0.176091	164.8	70.1	45.6	3.1
		151.2	46.2
		149.2	46.8	41.9
77	0	162.2	60	60	6
85	-0.176091	174.4	50.8	36.8	6.9
71	0	160.4	42.8	60	6.2
73	-0.0791812	152.8	60.1	22.8
		152.3	44.9	5.3
		145.2	45.1	3.5
89	-0.0791812	164.8	64	40.2	5.5
87	0.221849	150.2	53.7	16.3	8.4
79	0	154.9	45.7	12.5	6.7
78	-0.0791812	163	58.7	8.5	5.4
77	-0.0791812	168.8	63.6	15.7	5.2
79	-0.0791812	179.2	70.7	16.9	4.8
75	-0.0791812	166.3	67.4	43.1	4.9
		148	38	10.5
75	-0.0791812	158.6	63.2	60	5
76	0.09691	148.6	43.8	60	6.6
78	-0.0791812	165.2	60.2	8.7	7.1
		156.8	47.4	6.9
		147.2	41.6	27.1
73	-0.0791812	159.7	46.3	60	5.7
		165.8	62.3	26.5
		157.6	66.8	38.3
71	-0.0791812	153.1	53.8	25.1	7.2
78	0	161.9	53.1	46.9	4.6
		143.2	52.2	10.1
		147.5	53	5.3
73	-0.176091	164.5	62.5	60	5.5
79	-0.176091	162.4	55	60	4.8
80	-0.0791812	146.2	43.1	60	5.9
		150.2	66.4	56.5
75	0	161.3	56.1	60	3.6
81	0.0457575	151.6	58	6.9	7.1
88	-0.0791812	166.4	61	37.1	6.5
75	0	162.6	59.8	60	4.9
		153	43	9.8
78	-0.0791812	150.8	55.2	17.9	8.2
75	-0.176091	152.6	54.4	27	6.3
75	-0.0791812	162	66.8	60	5.2
		159	58	6.4
		148.6	59	5.3
84	0	162.9	54.1	35.5	4.9
		150.6	52.2	15.6
78	0	159.6	53.9	17.7	5.3
		151.5	42.4
		149.4	61.2	10.5
82	0	155.4	61.8	23.6	18.7
76	-0.0791812	152.2	55.6	14.7	4.8
		147.2	49.3	3.2
81	0	162.8	52.3	58.9	6
80	-0.176091	148.7	54.8	60	6.7
73	0.09691	156.4	61.6	35.8	7
		166.3	68.7	4.9
71	-0.0791812	155.4	53.3	42.8	4.9
76	-0.0791812	154.9	46.1	41.3	5.1
73	-0.176091	148.4	47.9	60	5.9
79	-0.176091	170	62.3	7.7	4
		152.3	51.7	14.4
72	-0.176091	162.4	62.3	60	4
70	-0.0791812	143.8	47.7	58	6
		142.5	48.8	7.8
73	-0.0791812	161.2	44.7	47.7	5.2
83	0	160.5	64.5	19.2	5.9
80	0	150.6	65.5	38	7
79	-0.176091	162.4	61.2	15.5	5.4
78	-0.176091	144.4	47.2	44.5	6.7
		143.2	50.5	12
		155.6	45.9	6.6
		146.1	41.7	15
		155.1	46.3	14.4
		153.9	44.3	41.1
79	0	160.8	60	53.2	6.4
76	-0.176091	158.8	62.5	10.7	5
90	-0.0791812	161.6	61.1	18.8	7.6
		163.5	55.9	3
		160.4	61	4.3
69	-0.176091	170.8	74.2	38.2	5.9
71	-0.0791812	138.7	45.6	33.3	5.7
85	-0.0791812	149.2	52.5	12.3	6.2
73	-0.176091	159.2	61.7	60	5.4
69	0	147.1	47.1	60	6.3
86	0	162.6	58.4	36.5	5.3
71	0	171.8	71.6	60
		149.2	57.3	4.1
		141.2	36.2	1.1
86	-0.0791812	170.3	50.7	56.8	5.4
75	0	166.4	56.7	14	5.2
		146.4	47.6	7.5
70	0.0457575	151	51.6	6.7	6.4
76	-0.0791812	140.6	47.1	18.8	7.1
		159.6	63.7	15.5
		161.2	60.2	60
		149.5	49	22
75	0	154.6	57.9	49.1	6
		155.1	53.4	24.1
77	-0.0791812	148.8	58.4	60	7.4
		157	58.3	9.3
73	0	156.5	61.8	60	5.4
		146.8	46.5	4
69	0
73	-0.176091	150.8	58.3	38.9	7.7
79	-0.176091	155.1	45.6	11.5	4.7
		162.4	59.7	16.1
		151.8	49.5	55.5
81	0.0457575	142.4	33.5	60	5.7
74	-0.0791812	175.3	70.6	47.5	5.5
79	0.154902	141.6	49.1	35.7	6.2
79	0.0457575	154.2	54.1	7	4.8
80	0	147.6	50.8	30.4	4.4
83	-0.0791812	145.6	38.9	7.5	6.3
80	-0.0791812	163.9	65.4	36.4	5.3
83	0	165.7	65.4	11.4	7.2
73	0.39794	156.4	65.8	11.8	6.7
77	-0.176091	168.8	64.6	19.2	4.1
80	0	158.7	49.7	29.4	5.3
79	-0.0791812	170.6	50.4	10.5	5.7
		148	58.8	4.6
74	0	148.1	56.1	60	5.6
72	0.09691	158.9	55.8	9.6	4.6
		158.2	46.1	18.5
		158.7	52	60
77	0.221849	167.2	72.9	42.2	8.7
77	0	164.2	67.9	60	4.9
77	-0.0791812	153.2	56.7	14.3	5.8
83	0	146.8	45.3	8.6	11
		150.9	70.9	5.8
80	-0.176091	136.4	81.6	45.2
		166.8	59.8	32.8
74	-0.176091	161.4	55.9	60	5.2
		166.3	82	3
82	0	164.8	64.7	22.3	4.2
75	-0.176091	148.4	55.9	44.1	6.1
		151.6	49.1	47.3
72	-0.0791812	152.1	59.6	17.6	5.6
81	0	143.2	63.2	3.3
77	0.39794	159.6	63.5	50.4	4.9
74	0	160.8	60.4	4.7	11.7
		148	48.9	36.5
		144.4	43.3	2.5
		156	44.5	44.4
81	-0.0791812	152.2	59.4	11.2	6.6
		151.8	59.9	4.5
72	-0.0791812	163.3	62.9	60	5.1
		166.3	65.3	5.6
76	-0.176091	175	66	60	4.3
73	-0.176091	166.6	63	60	5.6
74	-0.0791812	157.6	56.5	10.1	6.2
80	0.09691	156.4	50.9	18.9	5.2
70	-0.0791812	150.3	45.9	60	7
		162.4	51.3	26
74	0	141.8	47.4	6.7	11.4
		138.4	45.4	7.5
		181	75.2	15.5
		148.1	57.7	12
73	-0.176091	160.7	49.5	54.1	4.9
70	0	153.7	50.2	60	5.1
81	0.154902	157.2	58.6	19.5	6.2
		154.2	48.3	14.4
88	0.154902	138	30.6	36.5	6
		148	46.6	13
		145.2	34.2	8
77	-0.0791812	162.8	65	17.4	6.2
		156.4	51.5	7
73	-0.176091	141	46.6	29.6	4.9
		164.8	60.2	40.5
78	-0.0791812	139.6	40.5	60	5.1
74	0	171.6	52.2	60	4.9
		152.8	58.5	10.2
70	0.09691	164	62.2	60	3.5
		154.8	55.1	60
		147.2	54	8.2
80	0.0457575	141.2	41.8	8.5	8.4
				4.6
72	0.09691	150	48.3		8.2
		155.3	52.7	60
79	0.154902	147.6	49.1	50	7.2
		153.6	51.7	60
73	-0.176091	152.4	46	59.7	5.5
		160.9	50.2	4.2
80	-0.0791812	160	56.9	27.8	5.5
75	-0.176091	156.7	43.3	54.4	5.1
81	-0.176091	143.1	40.5	40.5	6.7
84	-0.176091	156	54.1	7	5.6
78	-0.0791812	155.6	56.3	60	6.4
75	0	159.9	59.5	32	6.9
87	-0.0791812	165.2	63	3
		148.4	42.8	4.6
		172	54.6	31
		148	51	29.4
		155.4	64.6	48.7
		153.2	41.8	15.3
		177.6	57.7	24.1
		152	62	21
		160.8	60.3	34.7
76	0	161.9	64.5	60	4.8
75	-0.176091	156.4	46.4	37.6	5.4
77	-0.0791812	166.2	67.6	33.3	4
76	0	152.6	50.3	37.5	6.3
69	-0.0791812	176.8	75.4	45	5.8
80	-0.0791812	154.1	49.1	42	5.7
79	-0.176091	145.8	45.6	10.3	8
		164.7	60.9	60
81	0	162.8	53.2		4
		158.2	63.2	30.5
		144.5	55	16.2
76	0.09691	165.2	69.9	60	6.4
		153.6	51.7	46.3
		156.6	66	9.4
		152.8	76	3.2
		166.9	66.1	6.7
74	-0.0791812	154	50.5	60	5.2
79	0	145.2	42.7	31	9.9
73	0	141.2	45	58.6	5.1
71	-0.0791812	160.8	62.9		4.5
		145	37.8	60
72	-0.0791812	152.6	74.4	43.4	5.3
71	0.39794	149.7	52.3	60	6
		168.4	64.3	60
		160.6	68.9	10.4
76	0.0457575	151.7	49.1	60	6
		148	40.3	8.5
		153.8	64	10
72	-0.176091	157.2	54.4	60	5.3
78	-0.176091	158.4	57.8	56.4	5.4
71	-0.0791812	159.9	59.1	37.1	3.7
74	0	150.1	44.5	60	6.8
73	0	161.3	55.4	28.7	4.6
69	0.0457575
78	0	161.4	58.4	60	8.2
71	-0.176091	167.6	77.1	36.1	5.1
		164.9	48.4	60
		147.8	61.8
		161.8	70.5	22.8
75	0	158.3	54.6	60	5.2
69	-0.0791812
76	-0.0791812	166	73.8	18.3	4.3
70	0.0457575	152	51.1	39.5	8
		144.6	45.5	45.8
76	-0.0791812	167.2	56.7	51.1	6.2
		168.4	64.2	60
		144	39.9	54.2
76	-0.176091	160.4	59.4	60	4.3
76	0	144.4	47.3	28.8	7.6
80	0	153.8	43.4	13.3	5.4
77	0	159	58.5	10.5	4.3
		139	42.4	6.8
72	-0.0791812	146.8	50.7	33.3	6.4
75	-0.0791812	161	49.3	60	4.8
81	-0.0791812	152	37.9	60	5.4
84	-0.0791812	156.8	49.2	3.2	5.9
		144	53.1	42.3
81	-0.0791812	148.8	40.5	41.8	5.9
84	-0.0791812	145.9	42.3	15.8	11.3
		150	55.9	7.6
		163.2	50.5	3
		156.2	56.7	8
71	-0.176091	159.6	46.8	59.8	5.1
73	-0.0791812	155.5	52.1	24.3	7.5
73	-0.176091	151.9	59.4	33.3	4.9
		139	53.8	2.5
		148.1	58.8	3
		161	70.1	60
76	-0.0791812	152.5	51.2	39.9	4.8
		143.2	39.4	6.1
75	-0.0791812	148.4	52.5	55.7	5.7
		155.5	43.7	7.4
		152	74.4	4.5
		162.5	64.2	13.7
		161.6	58.3	3.6
92	-0.0791812	140.5	45.6	22.6	8.5
		156.1	66.8	7.1
		154.6	51	3.8
		150.1	51.6	5.1
		156.8	52.3	2.1
		145.8	47.4	35.2
		151.6	57.7	14.7
		141.1	47.5	3.4
80	-0.0791812	152.9	62.1	30.2	5.6
75	0	152	50	60	5.5
		160	51.8	20.2
89	-0.0791812	162.2	51.2	29	5.1
		157.2	36.7	25.2
		162.1	68.2	60
		174.4	66.8	28.2
84	0.221849	152.8	56.4	37.2	8.2
88	0	154.8	49.2	5	6.8
76	-0.0791812	158.4	57.6	13.3	7.5
83	0	156	59.4	55.6	5
77	0.154902	145.8	48.8	43.2	6.9
90	-0.0791812	146.8	53.5	12	9.1
		141.1	49.5	34.5
78	0.221849	146	52.1	52.2	6.4
		142.8	38.2	7.1
84	-0.0791812	154	44.6	6.3	6.8
		146.4	43.7	6
80	-0.176091	160.4	57.5	60	5.1
72	0.154902	155.1	61.8	51.7	6.4
81	0	154.4	49.1	16.4	7.1
78	-0.176091	150.9	64.4	30.7	7.8
80	-0.0791812	151.2	53.2	21.5	6.2
78	-0.0791812	154.4	49	19.8	7
73	0.221849	167.6	61.5	60	5
		153.6	67.7	9.7
83	0.0457575	144.6	46.3	47.6	7.8
87	0.39794	150.1	51.1	9.8	8.3
		161.7	60.5	3.2
		146.1	64	19
80	-0.176091	150.8	64.8	60	7.4
		157.6	55.9	46.2
85	-0.0791812	171	60.1	60	4.1
73	0	163	59.3	19	6
72	-0.0791812	158	43.7	60	5.2
79	-0.0791812	167.2	67.3	24.4	6.2
80	0.09691	151.2	47.2
77	-0.176091	162	69	59.4	5.3
76	-0.0791812	170.5	61.8	59	3.7
83	0.0457575	144.6	57.2	3.2	8.3
82	0.0457575	138.2	40.9	27	6.1
		159.4	56.4	5.7
83	-0.0791812	158.9	59.1	21.3	7.4
		146.8	55.9	8.1
		162.2	55.8	3.9
		152	48.1	45.3
81	0	158.2	56.5	48.9	5.7
82	-0.0791812	150.6	46.4	60	5.2
76	-0.0791812	162.1	65.5	18.1	5
73	0	148.8	47.4	28.8	5.9
		144.5	52.9	23.7
		151	48.6	60
		150.6	47.1	44.6
73	0.0457575	156.1	50.9	52.4	6.7
		164.4	53.6	16.5
		158.8	49.4	15.1
		157.6	65	3
78	0	150.8	71.9	18.2	7.2
77	-0.0791812	171.4	68.7	6.8	5
		158.6	60.5	6.2
		155.4	53.2	16.6
		154	43.8	40.2
		150.5	50.1	16.8
80	0	148.8	41.1	60	6.3
		157.6	50.7	58.7
83	0.154902	173.3	85.2	5.8	5.6
		160.8	48.1	17.9
		149.7	68.4	6.5
81	-0.0791812	163.2	59.7	19.4	5.7
78	0	157.2	51.4	12	5.2
		161.2	46.8	15.7
		166.1	63.2	14.8
79	0	148	53	25.9	6.9
		150.3	46.3	27.3
76	-0.0791812	152.5	49.5	5.5	7.5
88	-0.0791812	161.4	51.2	19.5	6.6
76	-0.0791812	158	61.8	60	4.2
86	0	146	45.8	5.5	7.1
76	0.221849	170.5	79.8	7.6	5.8
		154.4	65.4	2.7
		152.6	61.4	5.2
73	0.30103	146.4	50.6	32.9	5.9
		164	63.3	26.5
77	-0.0791812	159.6	66.7	53.9	4.8
76	-0.176091	157.6	68.1	7.8	6.7
79	-0.0791812	173.7	56.5	33.2	5.4
74	0	151	52.1	44.6	5.1
		150.6	55.1	60
74	-0.0791812	159.4	52.8	17.9	5.5
		155.4	49.4	46.2
73	0	165.4	59.3	3.1	9.9
78	0	158.3	57.8	60	5.4
80	0	164.9	65.2	60	5.7
74	0.0457575	143.6	63.4	28.2	5.9
81	0.0457575	161.7	56.8	32	6.5
		141.7	40	5.4
90	0	153.8	58.7	2.8	8.6
		161.4	66.1	12
78	0	146.5	57.1	12.3	6.8
85	0	163.6	57.4	39.2
81	0.09691	146.8	43.7	5.2	7.6
78	0	146	43.8	37.5
		148.5	42.7	52.2
		156.3	50.7	34.5
76	-0.0791812	162	53.5	60	3.9
86	0.154902	163.2	56.5	11.3	6.1
75	0	152	49.9	60	4.9
71	-0.176091	168	66.1	16.4	4.9
		177.1	53.6	2.8
86	-0.0791812	165.4	58.5	18.6	13.2
76	0	147	47.3	21.1	8.8
77	0.09691	146.6	58.6	12	7.9
74	-0.176091	167.8	45.5	47	5.7
		164.3	50.7	60
		143.6	45.5	9
81	0	159.8	61.7	36.1	4.8
		165.3	61	12.8
79	-0.0791812	166	48.9	59.3	5.3
82	0	158.6	63.4	46.8	4.8
78	-0.176091	160.4	61.6	6.2	6.9
86	-0.176091	167.4	70.2	17.7	7.5
81	0	161.6	58	37	6.8
74	0	158.1	66.2	60	7.4
77	0.0457575	145.6	54.3	47.7	7
81	0	170.2	74.4	3.3	7.5
80	-0.176091	160.1	60.2	60	4.7
82	0	157.1	50.5	11	6.9
		149.2	38.8	53
		163.4	44.1	4
70	-0.0791812	156.2	59.8	60	4.7
74	0	153.4	60.1	38.4	5.7
79	0	160.1	67.8	13.5	5
76	-0.0791812	161.2	58.5	26.9	6.3
74	0.39794	152.8	64.4	9.8	5.8
		151.4	50.8	45.1
77	0	160	54.6	54	4.9
		145	54.3	5.1
		165.8	62.5	16.8
		150.3	58.6	18.9
		153.6	46.6	3
82	0	163.2	58.7	60	5.5
86	0	143.2	44.1	14	8
72	-0.0791812	161.2	57.3	60	5.3
74	-0.0791812	167.9	69.4	4.2	5.4
72	0	175.6	71.5	60	5.2
94	0.221849	153.1	47.1	8.8	11.5
		144.8	45.1	6.1
89	0	154.4	52.5	18.7	5.5
82	-0.176091	158.6	57.1	60	4.9
79	0.69897	173.2	71.3	7.2	9.7
		143.5	44.9	3
78	-0.176091	158	51.1	60	5.3
		151.1	47.1	40
85	0	154.5	54.5	36.5	6.4
		146.8	59.6	4.5
79	-0.0791812	148.7	46	40.5	6.4
79	0	146.8	47.4	31.8	5.6
71	-0.176091	165.7	53.8	60	6.2
79	-0.0791812	157.4	54.7	44.8	5.6
		149.2	54.6	8.8
		154	73.5	6.6
74	0	160.6	62.8	16.5	4.6
		167.7	66.6	42.8
		148	48.6	34.1
		150.8	49.7	15.4
73	-0.0791812	167.4	65.9	38.8	5.6
77	0	167.4	53	60	5.4
75	0.0457575	150	43.9	60	6.9
71	-0.176091	164.4	73.7	60	4.8
		158.8	50.1	60
		151.6	46.1	45.1
87	0	143.4	37.7	57.6	5.1
72	0	160.4	60.4	13.1	4.3
70	-0.0791812	150.4	64.2	4	6.6
78	-0.0791812	153.1	54.4	51.8	5.5
81	0	148.4	45.9	60	5.4
80	0.154902	168.4	54.1	6.3	5
74	0.0457575	163.6	62	33.3	7.1
80	0	162.7	65.3	3.5	12.1
83	0.09691	159.4	56.6	11	5.9
74	-0.176091	156.1	69.3	26.4	7.4
86	0.0457575	175.3	71	14.1	7.9
82	-0.0791812	160.2	61.2	4.1	5.9
		152.6	49.8	60
		165.6	64.2	38.3
82	0	167.6	73.5	2.3	5.1
		160.8	51.1	17.5
86	0	147.1	48.8	10.5	7.6
80	0.0457575	170.2	59.7	4.1	5.5
81	0.0457575	168.7	55.4	51.5	6.9
78	0.09691	150.4	52.3	24.1	5.4
77	0	161.7	54.8	60	5.5
83	0	166.2	65.7	19	5.9
81	-0.0791812	146.4	44.1	11.8	9.6
88	0.221849	153	46.6	10.2	16.1
		143.1	45.1	6.1
		171.2	74.7	4.2
83	0.0457575	158	52.3	41.2	5.3
79	0	166.7	69.9	22.5	6.5
82	-0.0791812	167.6	56.7	13.2	7.3
72	0.09691	151.4	55.1	26.7	5.4
73	-0.176091	155.8	53.2	20.4	5.3
78	0.0457575	155.6	52.8	9.4	6.8
79	-0.176091	151.2	51.8	28.5	5.2
78	0	150.9	47.7	7.8	6.1
69	-0.0791812	169.2	72.2	60	4.9
73	0	153.6	53.7	44	5.3
84	-0.0791812	158.4	61.5	60	6
81	-0.176091	164.2	58.3	54	6
75	0.09691	160.8	59.3	60	6.8
		143.1	63.8	60
		140	51.6	21.5
81	0	157.2	60.9	43.5	4.3
		158.8	55	11.8
		155.3	49.2	9.6
		160.8	73.2	18.9
73	0	165.4	69.7	33.5	5.4
72	-0.0791812	147.1	54.6	22.7	5.4
83	0.154902	144.4	50.5	7.8	7.7
71	-0.0791812	147.5	54.7	19.7	6
81	0	153.6	71.4	4.5	7.8
84	-0.0791812	149.3	42.9	14.7	4.9
72	-0.176091	166.1	66.3	60	4.3
84	-0.0791812	156.4	56.3	5.4	13.1
		163.2	61.9	17.4
79	0.0457575	158.8	63.2	26.9	6
78	0	152.4	51.1	7.8	7.6
		161.4	70.9	3.7
78	0	151.2	61.8	21	6
76	-0.0791812	156.8	63.6	30.7	5.9
78	0.0457575	166.4	70.5	32.1	6
		154.7	67.4	37.9
		165.3	70.9	32.1
80	0	150	36.6	39.8	5.7
87	0.09691	163.6	47.6	10.9	4.6
77	0	159.4	71.3	35.5	7.5
86	0	156.2	53.8	12.3	9.8
82	0.30103	143.6	44.7	44.4	10.2
		163	62.5	24.3
73	0	150	40.9	37.1	7
82	0	149	56.5	40	5.3
79	0	147.9	49.7	7.2	9.6
79	-0.0791812	160	54.8	30.4	5.6
		161.6	59.8	33.5
76	-0.176091	160.1	49.7	51	7.8
79	0	162.4	53.4	9.3	5.6
73	0.09691	154.6	65.1	14.4	6.4
87	0	150.4	44.9	53.4	6.3
		155.2	50.7	3.2
78	0	153.4	46.3	32.4	5.2
75	0.0457575	163.6	66.2	3.7	6.6
80	0	163.3	61.9	60	5.7
79	0	146.6	61	15.2	7.2
79	-0.0791812	163	56.9	21.7	5
78	0	163.2	61.6	60	5.6
69	0	161.4	50.6	60	4.3
73	-0.0791812	157.6	58.4	60	5.5
85	-0.0791812	153	47	19	5.4
76	0	168.7	78.6	25.4	6.1
83	0	158.4	58	30	6.1
72	0	168.1	68.4	58.3	4.6
87	0	151.7	42.7	60	4.9
		154.5	45.5	5
80	0	160.7	56	6.5	5.6
71	0	171.1	70	22.5	6.8
		168.8	59.5	17
79	0	165.5	58.9	60	4.9
84	0.0457575	165.4	56.5	13.2	6.1
84	-0.0791812	155.6	44	4.3	7.5
74	-0.176091	159	61.4	21.1	5.7
		158.8	64.7	2.4
73	0	149.9	44.1	59.5	5.7
76	-0.176091	145.8	44.3	51.6	5.1
77	-0.176091	153.2	50.6	51.8	6.2
		152.4	52.4	23.3
		150.4	64.3	60
80	-0.0791812	152.4	55.6	21.9	6.2
70	-0.176091	150.8	47.3	60	5.6
86	0	148.6	50.9	43.7	6.4
		166.6	55.5	55
		150.8	50.8	17.8
		170.2	60.6	60
		148	58.6	4.8
78	-0.176091	148.3	46.4	17.4	5.7
		158.9	67.4	3.7
72	0.221849	159.2	48.5	60	6
73	-0.0791812	139.2	42.4	48.3	7.3
82	-0.0791812	146.9	56.7	20.3	5.5
85	-0.0791812	158.2	50.5	34.7	6.1
76	-0.0791812	151.4	47.7	57	6.6
79	0.09691	157.8	76.1	11.2	5.8
73	0	151.4	54.5	59.1	5.1
79	0.0457575	164.6	66.2	60	4.6
75	-0.0791812	156.1	50.4	60	4.7
		165.7	67.3	60
		159.9	55.1	60
		156.8	67.8	60
		165.4	44.1	3.4
80	0.09691	167.6	74.6	7.5	6.2
		156.7	61	17
74	-0.176091	150.2	47.3	60	5.5
		173.6	84.8	43.3
75	-0.0791812	157.6	49.5	14.8	7.5
75	0	146.4	35.1	60	5.7
74	-0.176091	152.4	64	32.9	5.9
77	-0.0791812	155.2	58.4	60	5.9
84	0.0457575	158.2	44.2	6.1	5.6
72	0	158.1	61.4	36.8	7
79	-0.0791812	158.3	65.2	60	4.9
78	0.09691	155.2	63.8	6.3	7.4
74	-0.176091	162.1	59.8	60	6
74	-0.0791812	146.6	50.5	60	6.1
82	0.0457575	170	51.7	59.3	5.3
		142.5	52.2	40.2
71	-0.0791812	168.9	62.9	60	5.3
		157	79.1	20.5
79	0	168.7	65.8	5.4	7.2
77	-0.176091	152	48.6	11.9	5.5
80	-0.0791812	152.4	54	50.9	6
		146.1	51.8	37.4
74	0.09691	161.2	49.4	34	5.8
		141.6	51.6	33.6
76	0	157.8	73.8	15	7.3
		169.4	76.3	20.8
81	0.0457575	164	48.5	51.3	3.5
		166	56.9	60
		163.6	55.5	26.3
70	0	149.2	52.6	41	5.8
		162.1	60.4	60
80	-0.0791812	161.6	60	60	5.3
78	0	158.8	63	16.7	5.4
73	0.0457575	159.6	53.6	59.5	5.7
76	0.0457575	162	55.8	15.7	5.2
71	0	162.2	52.6	36.4	5.6
74	-0.0791812	166.8	56	56	4.5
75	0.0457575	151.2	41.9	39	6.4
76	-0.0791812	167.8	57.6	41.5	5.6
69	-0.0791812
76	-0.30103	160.2	60.9	45.5	5.2
		140	43.2	7.2
77	0.0457575	141.6	40.5	22.4	6.3
		157.3	55.4	14.1
		150.6	51.8	60
88	-0.0791812	152.2	54.1	8.3	8.7
85	-0.0791812	157.4	53.3	12	4.9
		156	62.9	45
92	0.0457575	164.8	73.9	6.8	6
72	0.154902	162.4	65	13.7	4.7
70	0.154902	167.6	62.5	60	4.5
79	0	154.4	52.1	60	5.2
77	0.0457575	164.8	63.5	42	5
74	-0.176091	165.6	71.2	60	5.4
70	-0.176091	184.8	87.6	60	4
78	0.154902	156.6	53.5	8.3	5.7
76	0.0457575	158.8	62	19.5	7.5
75	-0.0791812	159.3	48.2	60	5.9
73	-0.176091	159.9	57.9	60	4.1
77	-0.176091	162.5	52.4	46.9	5.7
83	-0.176091	170	61.3	9.8	6.9
		146.4	49.6	2.5
74	-0.0791812	161.6	56.6	32.2	5.8
81	-0.0791812	156	62.1	12.7	6.4
75	-0.0791812	149.6	52	4.2	17.6
77	-0.0791812	157.2	52.8	60	5.8
78	0.0457575	152.8	51.5	11.1	7.4
74	-0.0791812	150	43.8	60	7
77	0	164.8	68.2	9	6.1
69	-0.176091
70	-0.0791812	163.2	61	60	3.5
74	-0.176091	162.6	60.8	27.2	5.3
74	0.30103			24.7	4.1
79	-0.176091	171.8	67.1	12.7	6.1
76	-0.0791812	169.4	75.6	60	5.1
		151.2	50.7	7.9
		146	41.1	32.9
80	0.154902	150.9	45.9	9.7	7.2
		167.1	68.3	33
71	-0.176091	157.9	50.7	60	4.4
75	0.0457575	162	54.2	60	3.7
74	-0.0791812	153.1	42.3	60	5
85	-0.0791812	154.5	58	60	5.6
77	-0.176091	146.7	52.3	10	6.1
84	-0.0791812	149.2	50.6	60	8.1
75	0.09691	148	50.1	17.6	6.8
		149	46.3	11.3
81	-0.176091	144.2	55.1	56.7	5.8
78	-0.0791812	142.9	52.3	60	6.5
76	0.30103	148.7	50.3	19.9	7
77	0.0457575	149.1	62.2	22.5	5.8
81	-0.176091	144	49		6.5
81	-0.0791812	160.8	55.8	60	5.1
		146	39.5	4.7
		146.4	46.9	11
74	-0.0791812	142.6	48.7	42	6.7
76	-0.176091	165	68.7	33.4	5.7
		165.2	72	6.5
72	-0.0791812	151.6	52.5	50.8	5.1
86	-0.176091	151.5	60.8	11.3	8.4
79	-0.0791812	165	46.5	37	8
		148.4	62.6
		150.4	64.8	14.1
86	-0.176091	165.6	59.1	9	7.1
77	-0.0791812	162.1	55.6	31.1	5.7
		145.2	60.9	21.6
74	-0.0791812	148.9	55.9	60	6.5
80	-0.0791812	135.4	51.3	51	7.2
80	0.0457575	149.2	52.2	57.8	6.1
82	-0.0791812	159.4	72.8	60	5.5
		138	47.4	27.4
79	-0.0791812	166.6	61.6	6.9	8
76	0	149.4	52.7	3.4	7.6
82	-0.176091	165	54.4		5.7
		148.4	40.5	19.8
		155.2	52.7	58.9
74	-0.0791812	147.2	43.1	60	6.4
77	0.0457575	158.2	52.2	34.5	5.9
85	-0.0791812	157.2	53.7	60	6.1
78	-0.0791812	156.5	55.8	50	10.4
75	0.221849	160.8	61.1	43.1	7.3
80	0	151.7	53	33.7	7
74	-0.0791812	152.4	45.6	58.2	11.9
70	0	167.2	65.5	60	7.4
82	0.30103	152.1	59.1	6	14
78	-0.0791812	145.6	42	4.3	6.5
		166.4	65.5	33.6
76	-0.0791812	158.6	56.9	18	4.4
79	0	158.8	66.3	60	5.5
76	0	169	76.1	2.1	6.4
		159.6	57.2	59.5
		154	46.7	60
73	0	172.6	61.5	60	4.5
76	0	163.2	61.3	53.8	6
76	-0.176091	164.7	65.6	60	4.8
72	0	158.6	69.6	60	4.4
		137.9	35.9	24.7
73	-0.0791812	152.4	51.3	43.1	7.8
75	0	146.2	45.6	60	5.7
		139.8	49.9	60
80	-0.0791812	150.4	44	23.6	9.4
		156.4	53.1	24
		153.8	70	10.7
80	-0.176091	145.7	55.6	7.9	6.5
		149.9	54	32.7
80	-0.0791812	157.2	50.2	5.7	8.3
84	0.522879	166.2	58.6	15.4	8.7
		146.2	38.5	41.2
		155.8	51.1	51.1
80	-0.0791812	176	74	19.5	7.3
86	0.0457575	144	39.4	3.8	10.5
		148.9	37.4	60
86	0	141.2	39.8	56.5	6
78	0.39794	158.8	64.2	8.6	5.7
71	0.154902	148.7	52	22.7	6.3
77	0.39794	161.5	57.9	60	4.3
		158.1	42.9	52
		171.2	46.4	9.6
		169.6	56.3	38.8
69	0
72	-0.0791812	171	68.7	60	6.1
74	-0.0791812	165.5	75.6	60	5.4
75	0	154	60.7	38.1	5.4
		158.4	57.9	5.5
76	-0.0791812	164.4	68.8	53.2	6.4
		157	46.8	24.1
		155.9	52.9	3.1
		142.8	43.5	13.4
		164.8	60.1	24.1
75	-0.0791812	146.4	50.8	60	5.9
72	-0.0791812	157.6	51.3	60	4.8
83	0.154902	166.6	59.3	6.4	6.5
83	0.30103	144.8	45	4.1	6.7
82	-0.0791812	170	54.8	10.2	6.5
74	-0.0791812	146.4	48.1	35	6.5
75	-0.0791812	159.2	51		7.2
79	0.522879	150.4	44.3	10.3	4.6
73	-0.0791812	156.3	62.5	38.8	5.6
90	0	150.4	45	7.8	8.5
79	0.221849	155.3	50.7	7.9	9.1
		168.6	66.4	41.2
		143.6	52.3	2
80	0.0457575	157.6	52.5	59.9	7.8
75	-0.0791812	165.2	79.8	53.9	3.7
				60
73	-0.0791812	171.2	61.2	3.5	5.7
73	-0.0791812	162.1	49.6	13.1	6.3
72	0.221849	151	64.6	28	6.3
		156.4	50.2	24.1
76	0.0457575	160	51.1	60	4.6
76	0.0457575	167.1	80.2	7	5.2
80	0.30103	148.6	40.4	18.5	7
72	0	158.9	53.6	60	4.4
71	0.221849	163.6	54.3	60	4.5
74	0	152	69.2	53.9	6.5
82	-0.0791812	168.1	54.4	37	6.1
79	0.30103	142.8	48	23.4	6.2
82	0.221849	147.6	54.5	8.2	6
70	0.0457575	153.6	64.1	19.5	5.3
		157.4	45.7	43.4
		157.3	56.1
79	-0.0791812	148	42.9	28.6	6.7
80	0.0457575	148.2	56.8	20	5.1
70	0.39794	152.4	54.7	60	4.6
79	-0.0791812	169.5	66.2	16.5	6.4
80	0	146	46	34.5	6.8
79	-0.0791812	164	62.8	60	4.3
75	0.0457575	144.6	41.9	60	4.7
79	0.0457575	155.6	58.6	53.5	6.1
79	0.0457575	155.2	55.8	60	6.1
70	-0.0791812	146.8	50.1	40.8	5.3
74	0.154902	160.2	47.8	31.5	5.8
71	-0.176091	145.6	42	60	5.1
85	-0.176091	147.6	49.5	5.5	6.3
77	-0.0791812	167.2	59.4	43.5	5.4
71	-0.176091	163.2	69.4	60	3.6
73	0	169.2	60.8	60	4.6
77	-0.0791812	151.2	49.9	60	5.9
		151.6	51.5	4
76	0.0457575	141.6	40	53.3	5.4
77	0.09691	161	61.4	24	6.6
		167.2	59.3
74	-0.0791812	159.8	62.9	26.1	4.1
79	0.154902	169.2	71.1	50.5	5.8
76	0.154902	167.2	74.1	60	4.3
73	0	154	45.1	41.7	4.6
74	-0.0791812	141.8	48.1	35.8	4.9
74	0	152.4	43.4	44.6	6.7
78	0	162.1	52.9	60	7.5
81	-0.176091	147.6	48.5	4	7
80	-0.0791812	143.4	54.1		8.4
		167.2	79.1
79	-0.0791812	165.7	78.6	60	5
75	-0.176091	165.2	69.7	41	4.9
70	-0.0791812	154.9	49.6	60	4.8
83	0.30103	150.4	49.8	9.6	6.4
		158	63.3	7
		159.2	65.1	4.3
74	-0.0791812	172.8	69.3	53	10.4
74	-0.0791812	152.8	43.2	60	5
77	-0.176091	164.9	53.7	30.2	4.7
81	0.154902	154	59.2	17	5.3
		151.4	69.8	24.1
		168	74.3	8
76	0.154902	158.8	54.2	60	4.2
		144.9	38.5	14.8
		173	55.1	8.4
75	-0.0791812	157.8	54.1	60	4.5
74	-0.0791812	142.9	41.2	60	5.1
83	0	152.2	43	40	5.2
81	0.221849	155.3	51.3	2.8	8.3
72	0.154902	155.2	44.6	60	6.5
76	0	163	51.3	44.2	6.3
		151.2	53.1	16.5
75	-0.0791812	163.9	63.3	22.6
74	-0.0791812	157.4	60.4	31.6	4.9
		146.6	46.5	9.3
87	0	166.6	60.1	16.9	6.3
83	0.39794	150.2	50.6	38.2	6.6
		145	50.6	6.8
82	0.09691	149.4	49.6	7.4	8
83	0.39794	153.4	45.4	36.1	6.4
		150.4	59.9	9.2
		159	67.5	5.7
79	0.154902	147.6	45.9		9.8
83	0.0457575	156.4	60.7	10.6	5.9
79	0.30103	148.4	50.6	15.5	8.2
		157.8	64.1	60
81	0.09691	171.1	69	32	6.9
		149.8	50.6	60
70	0.0457575	144.7	41.1	20.5	6.3
76	0.154902	147.6	49.5	60	6.4
77	0	142.5	49.1	30.3	5.6
82	-0.176091	148.1	58	16.9	6.3
85	0	139.2	39.4	3.1	14.3
80	-0.0791812	158.4	61.3	16.5	5.9
84	0.221849	139.2	40.9	8.2	6.1
78	-0.0791812	159.2	59.2	24.1	8.8
		152	50.1	7.7
		161.2	84.2	10.5
		157.3	60.3	43
86	0.09691	165.8	63.5	46.7	5
76	0	146	49.4	37.1	5.6
74	0	151.2	51.9	26.3	6.5
		155.2	64.6	3.3
78	0.522879	140.8	57.8	3	6.7
		151.6	40	7.5
		151.4	57.8	17.7
		150.8	49.6	34.8
		152	47.5	7.5
		158.8	59.5	60
78	0	174.6	78.6	36.2	6.7
78	0	147.2	42.1	23
81	0.09691	149.9	56.8	26.6	8.8
84	0	155.8	46.5	43.6	6.9
72	-0.0791812	155.2	56.7	60	5
70	-0.0791812	148.4	49.1	17	5.4
70	-0.0791812	152.4	61.8	25	6.2
		145.7	50.7	5.2
		153.8	50.1	22.4
79	-0.0791812	165.6	80.6	16.3	7.2
73	0.0457575	170.7	62.2	60	4.8
		143.1	39.5	44
		148	45.8	6
		159.6	58.5	14.7
70	-0.0791812	153.5	59.8	25	5.2
80	0.221849	147.2	52.5	4.9	7.1
81	0	163.4	59.5	57.3	5.8
75	0.30103	156.4	59.5	60	5.5
		162.9	47.6	11
		159.6	51.7	24.1
		152.5	51.2	8.8
		146.3	73.1	7.5
70	-0.0791812	163.3	59.7	22.1	4.1
		151.3	42.7	2.8
81	-0.176091	169.6	73.9	17.2	6.4
73	-0.176091	168.6	69.7	44.5	5.7
		147.6	42.1	21.5
71	0	154.1	49.8	60	6.3
		148.1	44.1	12
		157.7	52.1	2.5
		155.3	46.8	4.8
71	-0.0791812	144.1	60.9	14.3	8.3
72	0	158	72.5	11.2	5.8
		160.1	53.8	18
73	0	153.8	54.3	3.5	6.5
71	0	160.4	56.8	60	5.7
		156.5	55.9	4.8
80	0.154902	143.6	56.6	31	7.8
		140.2	35.6
		148	65.3	38
		150.9	54.6	3.5
		156	59.5	13.1
		155.6	70.4	6.6
72	-0.176091	171.6	70	19.2	7.1
85	-0.0791812	163	64	10	8.7
79	-0.0791812	150	57.7	12.7	8.2
85	0.09691	141.6	44.7	29	6.2
		148.1	55	4.8
69	-0.0791812	154.7	46.5	28.8	4.9
		158.9	45.2	19.7
		146.4	58.9	11.4
		152.7	59.3
80	0	163.6	61.8	55.4	4.9
		158	58.4	11.2
73	-0.176091	171.2	76.5	15.2	6.2
72	-0.176091	160.5	60.3	47.1	5.7
83	-0.0791812	166.4	66.1	13.5	5
		149.5	52.9	11.5
		156.9	57.7	45.5
		140.4	48.2	3.9
				22.9
		158.8	77.6	3.2
		150.1	55.1	9.8
74	0	155.6	51	47.1	5.6
78	-0.0791812	158.1	62	60	4.2
82	-0.176091	161.3	53	31.7	9.4
76	0	160.4	66.7	3.1	5.6
73	-0.0791812	154.4	36	60	3.8
83	-0.0791812	158.4	71.3	3	4.8
76	0.154902	167	60.2	4.7	4.7
75	0	154.8	51	47.5	6
		152.4	46.2	5.5
		159	42.9	15.6
		148.8	63.4	1.4
78	0	157.1	56.8	5.7	3.8
71	-0.176091	163.7	62.1	9.2	3.9
72	-0.0791812	166.8	63.4	38.5	3.3
86	0	167.4	61.9	8
73	0	151.5	55.8	38	6.3
74	0	165.2	60.5	51.6	5.6
71	-0.0791812	155.2	56.2	11.5	5.4
		165.2	50.8	3
71	-0.176091	173.6	76.1	49.5	5.5
80	-0.0791812	148.2	46.9	3.7	5.1
70	-0.0791812	152	51.5	28.3	3.7
72	0.09691	157	57	60	6.2
		156.8	46.9	24.5
86	0.522879	142.5	49.9	5.5	11.7
		149.2	45.9	4.1
73	-0.0791812	163.8	52.4	14.7	5
70	-0.0791812	151.6	42.1	35.4	5.3
		153.7	53	10.7
		167.7	77.7	8.8
		148.2	44.5	3.5
76	0	153.1	51.9	12.5	6.5
75	-0.176091	157.2	57.8	59.5	4
79	0.154902	155.2	55.3	10.4	5.2
		163.6	66.5	3.2
77	-0.0791812	149.2	50.9	32.8	6.3
71	0	164.5	64	60	4.3
84	-0.0791812	170.2	58.3	11.9	6
78	-0.0791812	162.4	55.9	23.6	5.4
82	0	163.8	60.5	6.8
74	-0.0791812	163.2	61.6	15.3	11
69	-0.0791812
73	0.0457575	161.6	65.7	23.9	4.8
81	-0.0791812	159.2	65.4	25	5.2
79	0.09691	149.3	45.2	17.9	7
		156.4	68.4	15.4
		143.6	36.7	4.5
70	-0.0791812	169.6	78.4	36.8	6.3
77	0.0457575	164.3	59.6	15	12
72	0.0457575	163	45.8	4.5	5.8
74	-0.0791812	161.5	59.2	46
75	-0.176091	164.8	59.5	60	5.8
78	0.221849	153.6	61.9	26	5.9
71	0.30103	148.6	43.5	15.4	8.4
74	-0.0791812	144.2	45.4		5.7
70	-0.176091	169.6	69.3	55.5	5.7
80	0.0457575	155.8	54.8	20.3	6.4
78	-0.0791812	153	56.7	48	5.8
73	-0.0791812	161.3	49.5	60	4.6
71	-0.176091	147.5	44.5	23.1	6.5
74	-0.0791812	163.4	52.2	4.3	5.5
74	0.0457575	149.3	48.8	60	5.5
76	-0.0791812	172.4	69.7	30.5	5.9
74	-0.0791812	164.2	64.3	60	4.9
71	-0.0791812	148.8	51.8	60	4.5
80	-0.0791812	152.3	48.6	18.5	6.1
71	0.30103	163.2	55.7	30.5	5.2
88	0	157.6	63.8	31.5	7.3
86	0.0457575	174.2	69.2	2.5	8.1
82	0.0457575	154.5	49.4	27.9	6.7
81	-0.0791812	161.2	50.5	45.4	5.6
74	-0.176091	162.8	67.9	60	6.8
71	0.221849	150.8	50.7		7.4
		158	47.1	9.4
75	-0.176091	166.8	65.1	34.2	6.9
80	0.0457575	142	44.7	17.5	7.3
73	0	176	63.3	60	5.1
		153.6	56.9	53.6
75	-0.176091	153	49	3.5	6.6
83	-0.0791812	148.5	50.6	7.5	6.5
71	-0.0791812	160.6	59.5	59	6.3
		161.2	45.2	21
71	0	166	61.7	60	5.3
78	-0.0791812	156.4	66.4	27.2	6.9
71	-0.0791812	163	51.8	60	4.8
76	-0.0791812	170.2	69.7	59	4.3
74	-0.176091	162	62.5	18	5.3
72	-0.0791812	150.8	45.9	60	5.5
75	-0.176091	165	65.6	60	5.6
72	-0.0791812	154.1	59.2	58.5	6.1
79	-0.0791812	170	57.3	37.5	6.3
		139	38.7	60
72	-0.176091	152.7	54.6	57.3	4.6
74	0.0457575	159.3	54.7	12.7	6.6
71	0	175.6	63.1	52.5	4.6
73	0.09691	162	56.2	52	5.9
74	0	174.6	51.8	60	6.8
		148.4	57.3	6.4
		145	56.1	27
		167	73.6	4.8
		148.2	56.1	24.2
73	0	164.4	63.7	33	7.1
70	-0.176091	158.3	48.3	60	5.1
73	-0.0791812	162.4	57.7	37.1	4.4
75	-0.0791812	162.7	52.6	46.2	5.3
76	-0.0791812	152	58.3	34.6	4.8
80	0.09691	152.4	45.2	13.4	6.6
76	0.09691	152.7	57	27.4	5.8
		160.8	67.6	18.4
		148	45	53.2
		162.6	58.9	47
70	-0.176091	159.6	57.6	60	5.9
80	-0.176091	163.2	64.5
72	-0.176091	167.2	75	58.5	4.8
72	0.09691	163.4	61.8	57.5	4.3
75	-0.0791812	175.6	73.1	8.9	6.3
72	-0.0791812	157.6	57.8	38.2	5.2
		168.8	58.7	13.7
76	0.09691	142.6	59.5	5.3	6.8
		139.8	51.9	46
75	0.30103	166	51	15.6	9.7
74	-0.176091	147.2	46.2	60	6.9
		150.8	31.5	12.7
76	0	158.1	61.6	5.4	7.4
75	-0.0791812	164.4	61.2	60	5.3
		143.9	52.9	45.4
74	-0.0791812	159.8	46.6		5.2
81	0.0457575	156.2	51.6	41.5	6.8
		140	39.8	9.2
75	0	175.3	76.9	23.2	5.6
		156.8	54.9	8.2
80	0.0457575	155.4	46.9	41.4	5.8
72	-0.0791812	159.8	57	60	4
70	0	156.4	51.4	60	5.5
72	0.09691	150	45.5		6.2
74	0	168.7	56.6	60	5.3
75	-0.0791812	147.2	49.1	60	4.8
		157.6	63.9	15.4
73	0.09691	170.7	47.4	43.3	5.4
74	0	159.5	52.2	60	6.7
70	-0.176091	151.7	69.3	52	6.1
76	-0.0791812	160.4	55.1	60	4.8
		163.6	68.4	22.2
72	0.221849	165.2	65.7	59.5	6.9
84	0.39794	147.6	46	6.2	7.6
72	-0.176091	152.6	55.3	47	4.7
71	-0.176091	165.4	73.7	60	3.4
71	-0.0791812	168.6	52.5	60	5.1
72	-0.176091	156.8	59.4	60	5.9
		166	55.1	60
		155.2	66	48.5
		149.2	47.9	5
81	0.154902	164.3	53.1	7.9	5.2
73	0	169.6	66.4	60	4.2
84	0	158	49.1	18.4	7.7
72	-0.0791812	151.2	42.2	60	4.8
		157.5	58.8	1.8
		148.8	39.3	60
82	0	160.9	56.3	46.2	6.1
82	0.09691	141.1	47.6	42.1	6.2
		168.8	60.2	60
74	-0.176091	154.8	55	24	7.1
76	0.154902	168.8	63.1	60	4.2
73	0.221849	150.3	49.8	16	8.4
		150.5	72.8	10.3
73	-0.176091	150.4	50.6	43.5	6
71	-0.176091	153.2	59.7	44	5.7
72	-0.176091	165.2	74.7	27.5	3.9
75	0	170.5	77.5	25.6	6.2
77	-0.0791812	161.4	62.7	25.5	6.2
		158.4	57.9	39.4
		145	46.4	60
74	-0.0791812	152.4	42.8	42.5	5.1
		161.8	55	42
70	-0.176091	150.4	51.4	48.8	4.6
72	-0.176091	142.2	41.2	20	5.9
		155.8	45.9	20
77	0.0457575	157.8	65.7	42.7	6.1
73	-0.176091	145.3	44.1	16.7	7
		164.9	54.5	46.5
71	-0.0791812	159	64.1	60	4.5
		168.4	73.8	17.5
		169.4	45	60
70	-0.176091	164.4	64.1	60	4.6
		164.6	50.6	50.5
72	-0.176091	165.2	64.4	60	3.7
73	-0.0791812	150.1	51	60	4.9
72	0.0457575	144.9	45	7.5	6.1
71	0	160.8	59.3	41	6.5
		159.2	59.7
		153.2	49.5	53
		151.6	64	60
89	-0.0791812	143.3	44.2	7	7.1
		160.9	53.1	6.6
73	0.0457575	164.2	74	42	6.9
77	-0.0791812	164.4	65.8	14.6
74	-0.0791812	152.8	43.2	38	5.3
73	-0.176091	167.2	66.2	56.4	4.3
		147	47.6	11.7
74	-0.0791812	167.7	56.2	23.4	5.2
79	-0.176091	148.4	53	7.4	6.6
81	0.0457575	150.8	46.2	52.4	6
76	-0.176091	151.4	54.7	10.2	5.4
74	-0.0791812	164.8	57		5.8
		152.8	46.2	40.4
		173.9	76.4	13.8
		149.7	76.6	11.5
79	0.09691	152.1	64.5	41.5	7.6
77	0.09691	167.2	56.3	60	4.5
71	-0.176091	149.8	48.4	60	5.9
		147.8	53.8	50
73	-0.0791812	166	65.8	60	6
		172.4	59.4	60
		162.2	65.7	7
69	0.154902	147.3	53.9	19.5	5
		144.2	48.7	16.7
78	-0.0791812	157.2	55	13	5.3
80	0	162	49.1	8.7	6.6
70	0.09691	164.4	64.9	60	4.4
75	0.0457575	146.4	49.8	20.4	7.7
80	-0.0791812	162.2	57.8	60	7.2
90	0.39794	146.6	46	17.5	19.4
74	0.09691	164	64.9	43.2	5.8
				1.5
84	0.09691	147.2	55	2.6	11.1
		156.4	57.1	47.5
71	-0.0791812	172	74.2	60	5.1
75	0	164.7	55.2	42	5.5
		156.8	46.9	36.8
76	-0.0791812	171.2	62.1	60	4.9
76	0.221849	154	48.8	60	7.1
		150	54.5	7.2
		166.8	69	12.5
72	0	147.6	50.8	60	5.7
		149.8	47.8	60
		131.9	40.8	5.8
71	-0.176091	152	48.3	60	5.6
		146.7	46.5	10.9
		158.1	59.5	17.3
70	-0.176091	150.4	49.4	60	5.1
		152	64.2	1.5
70	-0.0791812	152.4	48.4	60	5.7
				9.6
		148.8	59.5	26.4
76	0.09691	157.9	50.7	59.5	4.3
74	-0.0791812	154.6	59	60	5.7
77	0	158.8	67.7	41.3	4.3
72	0	161.8	58.3	60	4.5
72	-0.0791812	164.8	69.5	14.1	6.6
76	-0.0791812	154	58.2	59.6	6.7
80	0	148.8	46.1	33.7	7.7
79	-0.0791812	152	45.5	53.9	5.4
		152.5	62.1	0.3
70	-0.0791812	167.6	65.5	60	6.7
		152.6	62	5.6
70	0.221849	147.2	38.3	26.5	6.7
74	0.09691	172.8	64.2	35.8	3.9
77	0.221849	135.7	55.7	17	10
80	0.154902	140	42	11.5	8.1
74	0	166.8	75.3	60	9.4
74	0	154.9	59.6	28.5	5.3
77	0	151.6	54.7	8.6	8.3
86	0	164	64.7	30	5.7
		150.6	53.6
88	0.154902	164	62.3	48.8	7.2
84	0.0457575	155.4	71.3	7	9
76	0	151.6	50	60	6.1
		165.6	66.3	42
		157.8	64.8	28
		144	43.2	4
72	0	157.2	46.6	9	6.9
76	-0.0791812	165.2	50.1	28	5.8
76	0	151.6	47.7	60	5
74	0.09691	171.2	73.4	38.5	5.7
75	-0.176091	156.9	60.4	60	4.5
71	0	166.8	55.8	51.5	5.9
70	-0.176091	146.9	57.2	58	5.6
77	0	145	54.8	60	7.2
		146.8	48.5	12
72	-0.176091	165.5	71.2	60	5.6
		152	43.3	44.8
74	0.09691	146.4	48.3	6.5	8.2
71	-0.0791812	171	70.9	54.7	6.3
73	-0.0791812	153.8	57.7	60	4.8
		149.6	48.5	12.7
72	0	156.4	55.4	50.8	6.7
73	0.221849	149.6	52.1	60	5.2
76	0.0457575	165.4	82.4	6.4	6.2
71	0.09691	148.9	61.8	40.7	5.5
72	0	163.6	67.9	60	6.3
80	0.09691	148.8	56.2	6.6
		156.8	50.2	42.4
		159.2	54.2	8.5
76	0.09691	151.2	41.2	18	7.8
76	0.0457575	159.2	64.3	17	6.7
		153.8	42	51
		150.6	55.2	20
75	-0.176091	151.4	46.9	47.8	5.9
		157.2	39.9	2
		151	50.2	60
		146.8	48.3	60
		161.7	70.5	37.3
71	-0.176091	160.7	49.1	20.7	6.7
71	-0.0791812	150.4	54	60	5.4
76	-0.176091	163.5	62.6	47.6	7.1
75	-0.0791812	153.9	50.6	9.8	8.7
		157.9	54.7	60
		158.8	63.1	60
77	0	163.4	79.6	26.8	6.2
71	-0.0791812	154.4	63	27.4	7.8
73	-0.0791812	164	53.5	60	5
70	-0.176091	146.5	55	60	5.6
		147.2	52.8	60
74	-0.176091	157.6	61.7	60	5.8
71	0	151.6	58.8	57.7	5.4
		165.6	70.1	18.5
70	-0.176091	156.8	71.5	60	5.5
71	0	165	57.9	16.5	6.9
		159.7	59.8	44
		152.4	53	12.1
70	-0.176091	166.4	71.7	60	3.9
70	0	154.6	48.7	32	5.3
75	0	161.6	59.2	60	5.7
83	0.09691	159.6	44.7	30	6.8
77	0	140.5	52.2	10	8.2
		158.7	62.9	33
80	0	166.8	62.8	46.5	5.7
80	-0.0791812	157	52.2	30.6	6.4
		146.1	43.6	11.2
		153	51	60
		160.7	66.7	21.5
		165.6	62.5	16.1
		160.9	56.1	60
79	0	160.6	53.1	60	5.4
		148.8	67.8	23
84	0	144.2	39.8	46.5	7
		166	65.4	29.9
75	-0.0791812	164.6	58.9	55	7.9
74	-0.176091	157.8	69.4	39	5.1
78	0	166.8	56.3	21	6.8
		164.2	73.2	35.2
		162.4	53.7	37.2
75	0.09691	159.6	52	5	5.4
		150.4	52.1	44.3
80	0.221849	150.2	40.9	11.7	8.4
72	0	154.4	48.1	4.8	6.7
70	0.0457575	173.3	73	60	3.9
		166.2	61.9	60
		154.4	46.7	60
		168	47.9	56.2
74	-0.0791812	146.4	58.6	22.5	10.6
		145.2	67.5	13.2
		146.2	56.9	58
73	-0.0791812	173.5	84.2	36.9	5.6
72	0	155.8	54	60	6
		150.8	56.9	60
		147.5	57.7	9
73	0.0457575	166.4	71	39.5	4.8
		150	41.9	18.8
76	0.0457575	158.8	60.4	9.1	6.7
77	0	150.9	41.1	53.8	4.4
72	-0.0791812	145.2	27.8	57.5	7.7
70	0	152.4	51.9	60	5.9
86	-0.0791812	157.6	57.8	4.9	6
		145.6	48.8	49.1
74	0	167.2	65.5	46.9	5.3
72	0.0457575	168.8	65.3	60	4.1
70	-0.0791812	152.6	48.6	60	4.6
79	0	153.8	55.6	3.6	6.1
		149.4	43.6	15.6
		164.4	71.8	48.8
75	-0.0791812	167.7	68.4	60	5.2
76	-0.0791812	154.4	52.3	12.5	6.2
73	0.0457575	160.4	54	60	5.7
95	0.0457575	154.2	51	5.3	11.8
		152	64.2	6.4
74	-0.176091	145.8	40.5	20.5	7.9
73	-0.176091	156.4	59.6	3.9	5.6
		151.9	54.1	4.5
		163.1	59.4	13.4
84	0	140.4	47.6	8.4	11.4
85	0.09691	146.8	44.6	22.7	10.3
75	0.154902	156.8	57.5	45.2	6.5
71	0.09691	150.4	62.2	60	6.1
84	0.0457575			14.6	7.5
		157.2	53.8	16.4
		169	78.9	46.2
		152.4	52.8	60
75	0	161	48.7	60	5.9
74	-0.0791812	153.2	49	49.2	6.1
76	-0.176091	146.3	50.5	33.1	9.1
		151.2	53.6	60
		140.4	38.4	27.5
		149.8	33.9	28.5
		148.8	52.5	7.5
		142	47.2	10
83	-0.0791812	158.4	48.2	22.7	6.7
76	0	153.3	57.4	20	6.5
72	-0.0791812	146	41.7	44.1	7
		148.5	32.7	1.9
		147.1	49	24.9
70	-0.0791812	159.7	63.2	20.3	4.8
70	-0.176091	153.4	58.9	35	5.4
		154.4	42.9	15
70	-0.0791812	148.4	50.7	60	5.5
		143.6	45.6	14.6
		140.4	60.6	21.5
		151.6	51.1	60
81	0.221849	146.4	51.9	14.5
		166.4	64	3.6
81	-0.0791812	163.7	73	13.3	7.2
78	0.154902	155.2	62.7	6.3	6.7
		152.9	58.5	46
		152	50.8	60
		140.2	45.2	32.7
		155.6	57.2	24.5
		140.3	45.8	8.5
76	-0.0791812	160.8	62.9	18.8	5.7
73	0	160.2	66.2	19.7	5.2
77	0	156.2	57.4	36.6	8.3
		151.6	52.1	20.7
		154	54.7	49.2
		158.8	60.5	60
		143.8	47.8
72	-0.0791812	166.2	70.8	35.3	6.8
79	0	160.9	48	3.5	8.3
		148.6	64.3	44.5
		151.6	48.7	59.5
77	0.09691	162.1	65.3	60	6.4
77	-0.0791812	146	48.9	35	6.4
		142.6	48.6	9.3
80	0.0457575	163.6	69.8	6.8	7.4
		165.6	64	60
		147.2	62.5	47.6
		156.8	56.5	14.9
		153	50.4	45
72	0	163.1	60.3	60	4.8
77	-0.0791812	161.2	58.1	16.9	6.3
75	0	161.6	57	60	5
69	-0.0791812	154	55.6	60	6
		159.4	58.8	4
		152.8	51	60
70	-0.0791812	171.2	75.4	60	5.2
71	0	160.2	60.2	50.8	6.2
71	-0.0791812	152	51.3	52.1	5.9
		160.6	63.8	60
80	-0.0791812	156.4	59.3	21.5	7.1
70	-0.176091	144.8	57.7	60	5.4
		165.7	52.3
78	-0.0791812	162.4	57.6	60	6.2
76	-0.176091	163.2	83.6	60	6.3
		171.3	81	60
88	0.221849	146	50.5	2.5
81	0.0457575	138.6	40.5	21.6	6.7
72	-0.0791812	147.2	61.8	60	7.1
81	0	161.7	62.4	33.6	7.8
81	0.221849	151.2	49	17.6	6.9
78	0.154902	150.8	69.8	2.2	8.9
		154	52.1	32.7
		158.8	44.6	23.5
75	-0.0791812	166	70.4	51.1	4.3
81	0	152	51.6	39.7	7.3
75	0.09691	161.6	62.8	60	5.4
70	-0.0791812	142.5	40.3	22.6	6
		151.6	58.3	52.9
		176.6	65.7	60
77	-0.0791812	140	57.3	14	6.6
		162	55.5	23.5
		163	58.1	30.6
68	-0.0791812
81	-0.0791812	145.8	46.8	5.3	6
73	-0.0791812	179.1	68.9	22	4.8
71	0.30103	157.2	55.9	23	4.1
72	-0.0791812	152.2	52.9	60	4.7
86	-0.176091	157.7	60.8	3.2	6.2
74	-0.0791812	148	47.8	60	5.1
74	-0.0791812	153.4	41	60	4.3
		153.2	62.2	33.7
74	-0.0791812	163.7	54.1	55.5	6.6
		153.8	63.8	2.8
		146.2	50.9	15.1
70	-0.0791812	151.6	55.9	54.5	5.9
83	-0.0791812	158.9	55.7	10	5.9
75	-0.0791812	150.8	61	51.4	6.7
71	0.09691	165.6	53.3	60	5.2
75	-0.176091	160.6	58.6	38.5	5.4
73	-0.0791812	159.8	60.5	46	5.2
78	0	159	66	60	6.5
78	0.0457575	144.8	50	13.1	8.8
70	-0.176091	162.6	53.7	60	4.9
71	0	148.4	53.6	26	5.7
70	-0.0791812	155.2	53.2	60	5.3
82	0	154.4	57.2	30.9	5.5
75	0.09691	155	55.3	60	4.6
70	-0.0791812	168.9	63.4	50.1	5.6
		152	44.2	17.5
		144.9	60.8	16.3
70	-0.0791812	165.2	74.5	18.4	6.1
		167.3	66.2	5.7
		154	39.1	4.6
74	-0.0791812	153.4	53.8	60	6.8
		149.8	53.1	60
		156.8	51.9	60
		158	50.9	54.7
75	-0.0791812	160.4	59.1	60	5.6
74	-0.176091	170.4	63.8	60	5.2
70	-0.176091	152	53.1	60	5
79	0	160.8	59.3	2.9	7.4
74	-0.176091	161.7	59.2	60	5
79	0.0457575	172.5	49.6	60	5.2
71	-0.176091	156	50	60	4.6
		154.8	49.3	12.4
		163.3	49.5	59.3
		158.1	50.8	53.2
71	-0.176091	167.2	56.1	43.9	4.9
71	0.0457575	143.8	55.2	46.3	6.4
		160	83	38.7
		143.6	58.5	5.5
		162.8	59.9	60
		145.4	43.7	2.8
71	0	153.2	49.8	60	6.6
		163.4	75.9	1
76	0.154902	144.6	50.8	3	6
70	-0.0791812	152.6	46.5	24.6	6.2
88	0.0457575	169.3	77.1	25
71	-0.176091	161.6	51.1	60	5
85	-0.176091	142	49.8	41.7	5.9
		163.6	44.9	31.2
69	0	156	57.3	37.2	6.9
		148	52.3	29.7
69	-0.176091
		162.6	57.4	37.6
76	-0.0791812	154	55	14.1	5.5
74	-0.0791812	143.6	47.4	10.1	5.4
77	0	153.8	61.7	22	5.2
		156.8	57.7	3.4
		145.4	47	45.6
69	0	154.5	51.7	16.7	5.4
		157	60	16.4
76	-0.176091	167.1	63.2	47.4	4.8
		149.8	53.7
75	-0.176091	170	65.1	60	5.1
		164.1	58.5	13
		148.4	60.2	10
72	0	159	60.1	41.5	5.6
		157.8	58	42.5
83	0	142.4	48.4	33	7.5
		146.8	52
		161.6	62.9	16
		151.9	53.5	15
72	-0.176091	154.5	48.9	60	5.8
		165.6	69.5	60
		159	64.8	57.8
79	-0.176091	158.3	48		7.8
75	-0.0791812	139.6	45	10.4	7.6
73	0.09691	154.8	60.4	60	12.5
76	0.30103	155.9	48.4	60	7.7
77	0	165.2	61.5	60	5
		153.8	48.1	60
74	-0.0791812	151.5	41.5	35.8	5.5
73	-0.176091	159.6	59.4	35.7	5.2
		166.5	67.6	31
		147.2	50.6	10.5
		168.4	72.4	33.1
76	-0.0791812	164.2	65.4	38.9	4.7
		167.4	64.6	60
75	-0.176091	161.5	59.6	60	4.6
81	-0.0791812	148	45.2	6.7	7.6
77	-0.0791812	147.1	50.3	52.5	5.6
73	0	162.1	63.9	46	6.2
86	-0.0791812	170.3	58	32.8	5.4
		164.2	65.6	43.2
73	-0.0791812	157.2	45.3	16	7
		160.3	69	2.1
		133	39.3	21.9
		166	57.8	4.1
		164.8	69.9	13.5
		166.2	72.1	60
		157.2	56.3	18.5
		149	53.1	5.3
		168	55.6	32.4
72	-0.0791812	157.6	58.8	60	5.4
75	0	156.2	51.3	42.2	5.5
		158.5	51	1.8
71	-0.0791812	164.4	44.8	60	5.5
71	-0.0791812	169.4	65	41.5	5
73	-0.176091	168.4	69.7	23.2	5.9
		162.4	62.5	4.7
76	0	149	52.6	51.7	6.6
71	-0.0791812	165.9	63.3	36.5	3.7
71	0	148.3	36.6	25	5.3
76	0.09691	144.9	59.1	28.4	6.6
		148.8	51.1	3.2
76	-0.0791812	156.4	58.4	28.5	5.3
		146.5	50.8	3.7
76	0.154902	155.9	65	60	6.2
		150.4	50.1	53
		147.3	53	6.1
74	0	145.2	49.3	47.3	5.7
75	0	150.8	53.3	57	6.1
73	-0.0791812	154	45	60	7.1
71	-0.176091	172.4	79.6	60	5.5
		171.6	83	9.5
79	-0.0791812	160.9	51	36.2	6.5
70	-0.176091	165.3	68.3	60	5.2
75	-0.176091	166.5	78.5	41.6	5.7
		163.6	67.7	54.2
76	0	166.2	56.3	60	5.7
		154.2	48.1	60
76	-0.0791812	167	75.1	26.3	4.1
79	-0.0791812	160.4	59.3	60	5.9
		163.2	65.6	21.8
74	-0.176091	163.4	61	60	6.8
70	0.221849	157.7	54.4	13.3	6.5
		146.2	40.6	30.5
79	0	156.5	52.5	28.8	5
79	0	150.2	48.4	60	5.2
88	0.69897	153.6	43.1	4.6	10.7
		161.2	69.3	60
		147.2	47.5	60
73	0	158.1	59.5	60	5.8
70	-0.0791812	155.2	65.6	60	4.9
91	0.221849	158.8	45.1	57.9	7.2
		156	66.3	7.8
		155.2	47.7	60
75	0	170	61	19.5	4.3
75	0.221849	150.4	55.2	60	5.9
71	0.0457575	167.6	68.4	39	3.8
79	-0.0791812	157.4	56	5	6.4
76	-0.0791812	156	55.8	22.6	6
		159	65.9	60
83	0	151.8	64.6	13.8	5
77	-0.176091	163	75.2	60	6.4
77	0.09691	164	59	60	4.3
74	0	151.6	48.4	35.2	6.2
		164.4	51.8	60
		146.2	48.4	9.1
71	-0.0791812	174.5	63.8	60	4.3
69	0
		150.1	47.9	60
		164.2	65.5	11.7
79	-0.0791812	145.2	54.5	55.1	7.2
		168.4	64.1	17.5
		169.7	76.8	5.6
84	0	165.6	51.2	6.5	5.3
72	0.0457575	166.2	68	60	4.9
77	0	154.1	54.3	15.5	8
76	0	150	42.4	39.3	6.4
74	-0.0791812	154.8	43.2	14.1	7.5
71	-0.0791812	164	68.3	56.5	7.9
69	0
72	-0.0791812	164	65.3	60	5.9
76	-0.176091	144.3	59.3	60	7.1
72	-0.176091	166.5	72.8	17.4	5
77	0	154.4	59.9	10.4	5.4
73	0	158.8	51.5	21.3	6.5
		151.9	54.9	3.3
70	-0.0791812	165.6	71.4	60	4.6
71	-0.176091	149.2	43.5	41.8	5.7
		140.4	42.9	60
74	-0.0791812	175.6	65.1	23.9	5.6
		154.2	61.3	2
77	-0.0791812	166	63.6	55.5	6.2
73	-0.176091	162.2	65.9	55.3	7.4
		150	54.8	54.8
70	-0.0791812	162.4	67.2	55	5
74	-0.0791812	160	63.2	60	4
70	0.0457575	170.9	72	60	5.7
		170.8	79.8	4
75	0	164.1	60.9	43.6	7.3
74	-0.0791812	152.2	54	13.9	6.4
71	-0.0791812	158.6	55.9	16.9	6.3
		166.4	54.8	60
71	-0.0791812	163.8	66.3	24.3	4.4
77	0.0457575	165.4	62.4	60	5.5
74	-0.0791812	166	55.2	60	5.2
71	0	152.8	46.1	60	5.4
74	0.0457575	166	65	60	6.6
70	-0.176091	165.3	49.1	52.5	4.5
82	0.09691	168.1	60.7	13.7	5.6
		150.4	55.7	51.1
69	-0.0791812
		150.9	38.9	2.9
		159.4	68.6	4.8
		152.6	52.8	41
		150.9	49.8	15.5
82	0.09691	156.8	49.2	5.9	6.8
		166.1	67.7	42.5
73	-0.176091	143.2	53.7	35.6	4.8
		145.7	30	22.8
79	0	149	51.5	59	5.7
72	-0.0791812	151.6	42.6	45.9	5.8
73	0	157	66.8	57.5	5.9
69	-0.0791812	152	61.5	27.3	4.1
76	0	166	68.6	11	6.2
72	0.0457575	155.4	55.5	24.6	5.6
71	-0.0791812	163.2	61.6	37.1	5.5
75	0.154902	159.2	61.3	48.9	6.1
70	-0.0791812	146	46	60	5.8
		144.5	54.4	12.5
		149.7	46.5	7.7
76	0	164.2	67.8	4.6	5.9
		161.2	52.7	5.5
70	-0.0791812	149	48.2	53.2	5.4
		150.9	51.7	57.2
		162.4	56.7	60
		158.4	68.9	57.3
		167.5	53.2	22
		149.5	61.5	23.3
73	-0.0791812	167.2	62.1	60	5
70	-0.0791812	149.3	47.9	60	5.8
		146.2	45.1	60
75	-0.0791812	150.8	40.4	60	5.2
		151.6	56.8	60
79	0.0457575	152.4	62	8.8	6.2
72	-0.176091	157.1	56.1	24.3	7.5
73	-0.0791812	156.4	52	52.7	4.8
		148.8	44.1	60
70	0.09691	153.8	48.2	60	5.7
71	-0.0791812	159.2	72.5	29.7	8
		161.1	64.8	15.9
72	0	149.5	45.6	59.3	6.3
		144.2	45.8	60
		154	65.6	8.9
85	0	150.9	53	26.2	6.1
72	0.09691	157.9	52.4	13.7	5.1
		163.7	46.2	38.4
78	0.09691	156.3	52.3	32.3	7
		172.8	68.1	9.8
		150.9	45.8	25
72	-0.176091	157.8	55.2	60	5.3
71	-0.176091	166.8	48.6	23.1	5.9
		148.9	55.5	15.3
73	0.0457575	150.6	50.1	45	6.2
74	-0.0791812	159.2	59	60	6.7
79	0.09691	163.6	64.4	16	6.1
		161.6	46.8	44.1
		149.3	65.1	6.8
75	0.30103	151.2	65.2	4.5	9.9
		153.6	41.7	6.9
70	0	158.4	62.7	47.3	4.8
		141.7	54.6	14
		152.7	48	3.7
72	0	157.8	57.1	60	5.8
77	-0.0791812	160.8	60.3	58.4	7.4
72	-0.0791812	153.6	46.2	27.8	6.1
72	-0.176091	139	42.5	60	4.4
		146.9	58.8	7.4
87	0.0457575	156.8	52.9	15	7
		145.2	53.9	10.8
77	0.39794	159.2	59.9	14.9	6.3
79	0.154902	155	47.3	45.7	6.3
80	0.39794	163.2	67.9	9.6	21.3
77	0	146.8	46.9	17.2	7.4
80	0	164.8	54.9	18	6.4
		148.8	53.1	60
		160	60	18.3
70	-0.0791812	164.8	52.2	60	4.2
		160.9	77.9	11.6
78	-0.0791812	152	64.6	43.5	6.9
		162.4	52.5	60
		141.1	48.2	41.3
		152.6	53.5	44.8
86	0.154902	145.7	53.2	3	10.7
		142.6	47.6	11.6
		165.2	46.3	6.6
80	0	147.2	47.5	60	5.4
		168.5	75.4	43.5
		141.5	41.9	24.5
		153	50.7	7.8
69	-0.176091	148	55.6	57.6	5.8
71	-0.0791812	165.6	65.5	57.4	5.5
73	0.0457575	164.5	61.6	60	5.8
71	0	171.2	55.5	5.3	6.8
76	-0.0791812	156.5	57	60	5.6
71	0	167.3	53.6	55.9	4.5
		157.6	47	18.7
74	-0.0791812	160.4	68	60	6.8
70	-0.0791812	141	33.2	60	4.7
71	-0.0791812	166	44.2	47.5	4
78	0.09691	149.6	37.1	53.6	7.2
78	0.221849	157.6	54.5	60	5.8
		159.2	54	11.2
77	0	148.2	47.5	52.7	6
74	-0.0791812	164	67.9	60	4.4
72	-0.176091	148	46	60	4.7
72	-0.176091	147.3	50.6	60	4.4
72	0	159.3	58.5	60	5.7
		155.8	63.3	14.2
		145	51	10.9
		155.1	43.4	60
74	-0.0791812	163.6	61.1	55.7	4.5
		169.2	76.9	6.2
72	1.39794	162.4	55.7	53.4	4.8
71	0	162.4	67.4	50.4	6
79	-0.0791812	169.2	74.6	59.4	4.2
71	-0.176091	161	77.4	60	4.1
79	0	163.6	59.4	15.8	5.2
70	-0.176091	162.2	55.4	60	3.6
76	-0.176091	168.6	73.1	60	5.2
71	-0.176091	162.3	67.1	60	5.9
72	-0.0791812	163.4	62.9	41.4	3.9
70	0	149.6	60.2	17.8	7
		151.6	54.1	27.3
86	0	164.4	65.6	19	5.9
83	0	152.4	45.8	23	5
76	-0.176091	153.6	71	41.1	6.5
73	0	154.7	51.9	26.7	6
76	0	162.4	68.5	31.4	5.8
		161.3	61.8	10.9
70	-0.0791812	168.4	83.6	60	6.4
		172.9	66.2	60
		144.8	42.8	12.9
		157.6	60.9	44
78	0	160	58.6	52.2	4.8
75	-0.176091	156	61.1	10	5.6
84	0	148.7	50.3	32.5	6.8
		149.2	49.3	7.8
77	0	160.8	53.9	40	5.4
		155.2	62.3	7
82	-0.176091	135.2	38	2.5	6.9
		146.5	51.5	3.5
75	0	158.2	59.9	28.2	8.9
		145.6	49.7	4.8
		156.4	53.1	7.5
91	0	152.3	51.6		13.1
		154.6	60.7	9.5
		162.4	62.6	7.3
		146.4	33.6	1.6
78	-0.0791812	164.8	79.8	18.7	5.9
		149.3	52.3	2
76	-0.0791812	148.4	45	45	7
73	-0.0791812	165.6	62.5	40.5	4.1
75	0.09691	163.6	57.4	60	5.1
80	0.221849	149.4	59.7	2	5.3
[truncated: 2,445 more rows]
